# Supplementary material for: ACPA Alleviates Bleomycin-Induced Pulmonary Fibrosis by Inhibiting TGF-β-Smad2/3 Signaling-Mediated Lung Fibroblast Activation
Source: Front Pharmacol. 2022 Mar 9;13:835979. doi: 10.3389/fphar.2022.835979 (PMC8959577; doi:10.3389/fphar.2022.835979)
Supplement: Supplementary file 2 [file Table2.XLSX]

## Sheet: Sheet1
		cb1r	actin			cb1r				cb1r
		26287.4	32516.7	0.808427		22430	30369.9	0.738561		13713	36520	0.375493
		32622.7	35228.5	0.926031		37367.4	38838.1	0.962132		25519.9	39036.6	0.653744
		37447	40707.6	0.919902		41399.3	41288.6	1.00268		34053.7	41457.7	0.821408
		36998.7	36491.9	1.01389		39616.7	38443.4	1.03052		48214.7	37654.6	1.28045
				0.808427	0.738561	0.375493
				0.926031	0.962132	0.653744
				0.919902	1.00268	0.821408
				1.01389	1.03052	1.28045
				1	0.913577	0.464474
				1.14547	1.19013	0.808662
				1.13789	1.24029	1.01606
				1.25415	1.27472	1.58388
