# Supplementary material for: ACPA Alleviates Bleomycin-Induced Pulmonary Fibrosis by Inhibiting TGF-β-Smad2/3 Signaling-Mediated Lung Fibroblast Activation
Source: Front Pharmacol. 2022 Mar 9;13:835979. doi: 10.3389/fphar.2022.835979 (PMC8959577; doi:10.3389/fphar.2022.835979)
Supplement: Supplementary file 3 [file Table1.XLS]

## Sheet: Figure 1A
	Control						BLM
	①	②	③	④	⑤	⑥	①	②	③	④	⑤	⑥
CB1R mRNA （Fold）	1	1.3954	1.2584	3.0964	2.9833	0.76	29.36	28.117	23.8654	30.0287	37.0032	18.0927

## Sheet: Figure 1D
Relative weight
	Vehicle + PBS				BLM + PBS				BLM + ACPA
	①	②	③		①	②	③		①	②	③
Day0	100	100	100		100	100	100		100	100	100
3	101.92	102.51	100.4		87.92	85.93	84.64		93.6652	94.0639	89.243
7	102.3	105.02	103.2		85.75	83.37	82.86		104.52	94.61	89.65
11	111.88	107.11	107.3		77.92	75.93	76.43		105.62	97.26	96.02
14	111.111	109.623	106.4		76.21	73.93	74.64		106.11	98.95	96.81

## Sheet: Figure 1E
The number of deaths
Day	control	BLM	ACPA
7	0	1	0
9	0	1	0
14	0	0	0

## Sheet: Figure 2B
	WT-CON						WT-BLM						WT-ACPA
	①	②	③	④	⑤	⑥	①	②	③	④	⑤	⑥	①	②	③	④	⑤	⑥
HYP (μg/mg)	8.88515	3.88526	3.81264	4.56931	3.09842	2.77093	27.8366	20.9085	20.7214	43.0938	39.0842	28.7709	3.93886	15.1605	2.48057	10.0934	3.09324	6.09374

## Sheet: Figure 2D
	WT-CON			WT-BLM			WT-ACPA
	①	②	③	①	②	③	①	②	③
Collagen/β-actin (Fold)	0.376301	0.342255	0.362262	0.943143	0.8526	0.954212	0.215816	0.346179	0.21948

## Sheet: Figure 2E
	WT-CON			WT-BLM			WT-ACPA
	①	②	③	①	②	③	①	②	③
Fibronectin/β-actin (Fold)	0.0429621	0.0808785	0.101184	0.899923	0.686852	0.638789	0.226571	0.0736352	0.0699251

## Sheet: Figure 2F
	WT-CON			WT-BLM			WT-ACPA
	①	②	③	①	②	③	①	②	③
α-SMA/β-actin (Fold)	0.202272	0.323913	0.269597	1.11722	0.936576	0.846284	0.403899	0.461303	0.467001

## Sheet: Figure 2G
	WT-CON						WT-BLM						WT-ACPA
	①	②	③	④	⑤	⑥	①	②	③	④	⑤	⑥	①	②	③	④	⑤	⑥
Collagen mRNA (Fold)	1	0.575585	0.853308	0.265875	0.453453	1.36999	27.2352	34.9085	22.2369	15.8004	26.2424	25.2855	14.4802	11.2973	10.3055	6.31502	12.5426	14.5153

## Sheet: Figure 2H
	WT-CON						WT-BLM						WT-ACPA
	①	②	③	④	⑤	⑥	①	②	③	④	⑤	⑥	①	②	③	④	⑤	⑥
Fibronectin mRNA (Fold)	1	0.0864553	0.0355215	0.0176432	0.494792	1	55.4529	57.8107	49.1739	36.7741	29.7198	27.2827	10.5968	17.0034	7.66859	22.5395	19.4674	6.45405

## Sheet: Figure 2I
	WT-CON						WT-BLM						WT-ACPA
	①	②	③	④	⑤	⑥	①	②	③	④	⑤	⑥	①	②	③	④	⑤	⑥
α-SMA mRNA (Fold)	1	0.077206	0.0904785	0.148132	0.183871	0.609735	3.43268	3.15343	6.79395	9.76012	14.9436	2.34797	2.83915	2.8048	1.49429	0.962262	0.93243	2.01196

[truncated: 11 more sheets: Figure 3A, Figure 3B, Figure 3D, Figure 3E, Figure 3F, Figure 4C, Figure 4D, Figure 5B, Figure 5C, Figure 5D, Figure 5E]
