# Supplementary material for: ACPA Alleviates Bleomycin-Induced Pulmonary Fibrosis by Inhibiting TGF-β-Smad2/3 Signaling-Mediated Lung Fibroblast Activation
Source: Front Pharmacol. 2022 Mar 9;13:835979. doi: 10.3389/fphar.2022.835979 (PMC8959577; doi:10.3389/fphar.2022.835979)
Supplement: Supplementary file 10 [file Table3.XLS]

## Sheet: Sheet1
	EdU	DAPI	%
con	8	104	7.69231
	18	127	14.1732
	24	123	19.5122
TGF	53	84	63.0952
	51	107	47.6636
	35	77	45.4545
ACPA30	13	100	13
	18	104	17.3077
	7	78	8.97436
ACPA100	15	111	13.5135
	7	159	4.40252
	11	118	9.32203
